# Supplementary material for: Hydroethanolic Extract of Prunus domestica L.: Metabolite Profiling and In Vitro Modulation of Molecular Mechanisms Associated to Cardiometabolic Diseases
Source: Nutrients. 2022 Jan 14;14(2):340. doi: 10.3390/nu14020340 (PMC8778072; doi:10.3390/nu14020340)
Supplement: Supplementary file 1 [file nutrients-14-00340-s001.zip]

Archive with 1 entries (1 files):
- nutrients-1514193-supplementary.pdf
